# Supplementary material for: Silicon builds resilience in strawberry plants against both strawberry powdery mildew Podosphaera aphanis and two-spotted spider mites Tetranychus urticae
Source: PLoS One. 2020 Dec 8;15(12):e0241151. doi: 10.1371/journal.pone.0241151 (PMC7723277; doi:10.1371/journal.pone.0241151)
Supplement: S1 Dataset — (XLSX) [file pone.0241151.s003.xlsx]

## Sheet: P. aphanis
		Mean (of 15 leaves) % leaf area covered by Podosphaera aphanis mycelium from each sampling bed
Treatment	Sampling date	Bed A	Bed B	Bed C	Bed D	Bed E
Untreated control	08/04/2014	0.03	0.06	0.03	0	0
Untreated control	22/04/2014	0.03	0.06	0.08	0	0
Untreated control	2014-05-20	0.02	0	0.07	0.07	0.02
Untreated control	03/06/2014	0.67	0	0.22	0.22	0
Untreated control	2014-06-17	0.56	1	1.22	1.11	0.67
Untreated control	01/07/2014	3.22	2.22	2.56	3.44	4.33
Untreated control	2014-07-15	10.82	14.22	7.33	9.02	10.11
Untreated control	2014-07-29	5.76	10.02	9.24	16.62	20.44
Untreated control	2014-08-12	21.78	15.89	11.67	23.78	27.56
Commercial fungicide only	08/04/2014	0	0.03	0.03	0.06	0.03
Commercial fungicide only	22/04/2014	0	0.03	0.06	0.08	0.06
Commercial fungicide only	2014-05-20	0.02	0	0.04	0	0.07
Commercial fungicide only	03/06/2014	0.14	0	0.11	0	0.04
Commercial fungicide only	2014-06-17	0.1	0.07	0.04	0.11	0.09
Commercial fungicide only	01/07/2014	0.49	0.56	1.82	2.89	2.56
Commercial fungicide only	2014-07-15	0.87	1.18	1.07	2.91	3.02
Commercial fungicide only	2014-07-29	1.71	3.27	1.4	2.22	1.71
Commercial fungicide only	2014-08-12	2.29	4.8	1	1.2	2.53
0.017% silicon nutrient alone	08/04/2014	0	0	0.03	0.03	0.03
0.017% silicon nutrient alone	22/04/2014	0	0.08	0	0.17	0.03
0.017% silicon nutrient alone	2014-05-20	0.04	0.04	0	0	0.22
0.017% silicon nutrient alone	03/06/2014	0.13	0.02	0.07	0.07	0.04
0.017% silicon nutrient alone	2014-06-17	0.11	0.04	0.07	0.04	0.13
0.017% silicon nutrient alone	01/07/2014	1	0.29	1.56	1.18	1.49
0.017% silicon nutrient alone	2014-07-15	3.58	4.58	6.09	8.11	8.87
0.017% silicon nutrient alone	2014-07-29	7.27	9.02	10.31	13.51	13.36
0.017% silicon nutrient alone	2014-08-12	12.31	12.62	17.27	11.6	22.22
0.017% silicon nutrient plus commercial fungicide	08/04/2014	0.14	0	0	0	0.03
0.017% silicon nutrient plus commercial fungicide	22/04/2014	0.14	0	0	0	0.08
0.017% silicon nutrient plus commercial fungicide	2014-05-20	0	0.07	0	0.13	0.02
0.017% silicon nutrient plus commercial fungicide	03/06/2014	0.07	0.07	0.04	0.09	0
0.017% silicon nutrient plus commercial fungicide	2014-06-17	0.22	0	0	0.04	0.07
0.017% silicon nutrient plus commercial fungicide	01/07/2014	0.67	0.31	0.29	1.09	0.71
0.017% silicon nutrient plus commercial fungicide	2014-07-15	0.76	0.58	0.36	1.51	0.91
0.017% silicon nutrient plus commercial fungicide	2014-07-29	0.84	1.02	1.11	1.24	1.2
0.017% silicon nutrient plus commercial fungicide	2014-08-12	3.67	2.09	2.56	3.49	4.22
Untreated control	2015-04-21	0	0	0	0	0
untreated control	2015-05-05	0	0.07	0	0	0
untreated control	2015-05-19	0	0.07	0	0	0
untreated control	2015-06-02	0.07	0.07	0.07	0	0
untreated control	2015-06-16	0	0.07	0	0	0
untreated control	2015-06-30	0	0	0	0	0.07
untreated control	2015-07-14	0.13	0.33	0	0	0.13
untreated control	2015-07-28	0.13	0.07	0.33	0.13	0.07
untreated control	2015-08-11	1.13	0.87	0.8	0.53	0.53
untreated control	2015-08-25	2.6	4.67	4.67	4.07	4.4
untreated control	2015-09-29	4.73	5.73	4.8	4.47	3.93
commercial fungicide only	2015-04-21	0	0	0	0	0
commercial fungicide only	2015-05-05	0.07	0	0	0.07	0
commercial fungicide only	2015-05-19	0	0	0	0	0
commercial fungicide only	2015-06-02	0	0.33	0	0	0
commercial fungicide only	2015-06-16	0	0	0	0	0.07
commercial fungicide only	2015-06-30	0	0	0	0	0
commercial fungicide only	2015-07-14	0	0	0	0	0
commercial fungicide only	2015-07-28	0	0.07	0	0	0.07
commercial fungicide only	2015-08-11	0.07	0.33	0.73	0.87	0.27
commercial fungicide only	2015-08-25	1.13	1.13	0.33	0.73	1.33
commercial fungicide only	2015-09-29	1.2	0.13	0.73	1.53	1.8
0.017% silicon nutrient alone	2015-04-21	0	0	0	0	0
0.017% silicon nutrient alone	2015-05-05	0	0	0	0	0
0.017% silicon nutrient alone	2015-05-19	0	0	0	0	0
0.017% silicon nutrient alone	2015-06-02	0	0	0	0	0
0.017% silicon nutrient alone	2015-06-16	0	0	0	0	0
0.017% silicon nutrient alone	2015-06-30	0	0.07	0	0	0
0.017% silicon nutrient alone	2015-07-14	0	0.07	0	0	0
0.017% silicon nutrient alone	2015-07-28	0	0.07	0.07	0	0.07
0.017% silicon nutrient alone	2015-08-11	1.53	0.87	0.2	0.47	0.8
0.017% silicon nutrient alone	2015-08-25	2.07	1.73	0.73	1.13	4.67
0.017% silicon nutrient alone	2015-09-29	1.73	3.8	2.67	5.27	7.73
0.017% silicon nutrient plus commercial fungicide	2015-04-21	0	0	0	0	0
0.017% silicon nutrient plus commercial fungicide	2015-05-05	0	0	0	0	0
0.017% silicon nutrient plus commercial fungicide	2015-05-19	0	0	0	0	0
0.017% silicon nutrient plus commercial fungicide	2015-06-02	0	0	0	0	0
0.017% silicon nutrient plus commercial fungicide	2015-06-16	0	0	0	0	0
0.017% silicon nutrient plus commercial fungicide	2015-06-30	0	0.07	0	0	0
0.017% silicon nutrient plus commercial fungicide	2015-07-14	0	0	0	0	0.07
0.017% silicon nutrient plus commercial fungicide	2015-07-28	0	0	0	0	0
0.017% silicon nutrient plus commercial fungicide	2015-08-11	0.73	0.07	0.13	0.2	0.67
0.017% silicon nutrient plus commercial fungicide	2015-08-25	1.13	0.07	1	0.73	0.87
0.017% silicon nutrient plus commercial fungicide	2015-09-29	1.4	0	0	1	1.8

## Sheet: T. urticae
		Mean (of 15 leaf samples) numbers of Tetranychus urticae per leaf from each sampling bed								Total numbers of Tetranychus urticae of 15 leaf samples from each sampling bed
Treatment	Sampling date	Bed A	Bed B	Bed C	Bed D	Bed E		Treatment	Sampling date	Bed A	Bed B	Bed C	Bed D	Bed E
Untreated control	2014-05-20	0.067	3.4	0.133	0.429	0.467		Untreated control	2014-05-20	1	51	2	6	7
Untreated control	03/06/2014	0	3.66667	5.6	0.266667	1.2		Untreated control	03/06/2014	0	55	84	4	18
Untreated control	2014-06-17	0.466667	5.53333	18.9333	16.9333	9.46667		Untreated control	2014-06-17	7	83	284	254	142
Untreated control	01/07/2014	8.73333	13.6	30.0667	20.9333	3.26667		Untreated control	01/07/2014	131	204	451	314	49
Untreated control	2014-07-15	11.8667	1.6	0.133333	0.266667	0.866667		Untreated control	2014-07-15	178	24	2	4	13
Untreated control	2014-07-29	0.0666667	0	0	0	0		Untreated control	2014-07-29	1	0	0	0	0
Untreated control	2014-08-12	0.0666667	0	0	0	0.2		Untreated control	2014-08-12	1	0	0	0	3
Commercial fungicide only	2014-05-20	0.133333	4.06667	0.466667	0.333333	1.13333		Commercial fungicide only	2014-05-20	2	61	7	5	17
Commercial fungicide only	03/06/2014	7.28571	11.4667	2.13333	10.8	1.06667		Commercial fungicide only	03/06/2014	102	172	32	162	16
Commercial fungicide only	2014-06-17	14.3571	29.9286	42.5333	45	11.5333		Commercial fungicide only	2014-06-17	201	465	638	675	173
Commercial fungicide only	01/07/2014	42.7333	14.2	53.1333	64.2667	40.6667		Commercial fungicide only	01/07/2014	641	213	797	964	610
Commercial fungicide only	2014-07-15	22.5333	15.4667	0.642857	0	21.2667		Commercial fungicide only	2014-07-15	338	232	9	0	319
Commercial fungicide only	2014-07-29	0.266667	0	0	0	0		Commercial fungicide only	2014-07-29	4	0	0	0	0
Commercial fungicide only	2014-08-12	0	0.0666667	0.0666667	1.33333	0.0666667		Commercial fungicide only	2014-08-12	0	1	1	20	1
0.017% silicon nutrient alone	2014-05-20	0	0.333333	0	0	0		0.017% silicon nutrient alone	2014-05-20	0	5	0	0	0
0.017% silicon nutrient alone	03/06/2014	0.133333	2.2	0.533333	0.133333	0		0.017% silicon nutrient alone	03/06/2014	2	33	8	2	0
0.017% silicon nutrient alone	2014-06-17	0.666667	5.93333	1.66667	0.466667	2.4		0.017% silicon nutrient alone	2014-06-17	10	89	25	7	36
0.017% silicon nutrient alone	01/07/2014	3.66667	14.0667	5.93333	2.33333	1.6		0.017% silicon nutrient alone	01/07/2014	55	211	89	35	24
0.017% silicon nutrient alone	2014-07-15	4	0.266667	0.266667	2.13333	3.73333		0.017% silicon nutrient alone	2014-07-15	60	4	4	32	56
0.017% silicon nutrient alone	2014-07-29	0.0666667	0.0666667	0	0.0666667	0		0.017% silicon nutrient alone	2014-07-29	0	1	1	1	0
0.017% silicon nutrient alone	2014-08-12	0.0666667	0	0.333333	0	0		0.017% silicon nutrient alone	2014-08-12	1	0	5	0	0
0.017% silicon nutrient plus commercial fungicide	2014-05-20	0.0666667	0.2	0	0	0		0.017% silicon nutrient plus commercial fungicide	2014-05-20	1	3	0	0	0
0.017% silicon nutrient plus commercial fungicide	03/06/2014	0.0666667	0.2	0.866667	0.0666667	0.0666667		0.017% silicon nutrient plus commercial fungicide	03/06/2014	1	3	13	1	1
0.017% silicon nutrient plus commercial fungicide	2014-06-17	0.666667	4.33333	4.93333	1	4.86667		0.017% silicon nutrient plus commercial fungicide	2014-06-17	10	65	74	15	73
0.017% silicon nutrient plus commercial fungicide	01/07/2014	3	8.2	2.46667	8.6	4.33333		0.017% silicon nutrient plus commercial fungicide	01/07/2014	45	123	37	129	65
0.017% silicon nutrient plus commercial fungicide	2014-07-15	0.133333	0.266667	0.133333	1.06667	1.4		0.017% silicon nutrient plus commercial fungicide	2014-07-15	2	4	2	16	21
0.017% silicon nutrient plus commercial fungicide	2014-07-29	0	0	0	0.133333	0.133333		0.017% silicon nutrient plus commercial fungicide	2014-07-29	0	0	0	1	3
0.017% silicon nutrient plus commercial fungicide	2014-08-12	0	0	0	0	0		0.017% silicon nutrient plus commercial fungicide	2014-08-12	0	0	0	0	0
Untreated control	2015-04-21	8.33	0.73	0.8	0.33	0.4		Untreated control	21/04/2015	125	11	12	5	6
untreated control	2015-05-05	8.8	0.2	6.93	2.27	2.07		untreated control	2015-05-05	132	3	104	34	31
untreated control	2015-05-19	24.67	7.13	18.4	6.53	1.27		untreated control	19/05/2015	370	107	276	98	19
untreated control	2015-06-02	10.4	16	15.4	7.67	2		untreated control	2015-02-06	156	240	231	115	30
untreated control	2015-06-16	30.13	15.27	29.33	7.8	6.33		untreated control	16/06/2015	452	229	440	117	95
untreated control	2015-06-30	44.8	39.33	29.33	23.33	5.67		untreated control	30/06/2015	672	590	440	350	85
untreated control	2015-07-14	0.87	0.07	0	0.27	0		untreated control	14/07/2015	13	1	0	4	0
untreated control	2015-07-28	0	0	0	0	0		untreated control	28/07/2015	0	0	0	0	0
untreated control	2015-08-11	0.07	0	0	0	0		untreated control	2015-11-08	1	0	0	0	0
commercial fungicide only	2015-04-21	1.2	3.8	0.13	0	1.47		commercial fungicide only	21/04/2015	18	57	2	0	22
commercial fungicide only	2015-05-05	1.6	2	1.93	1.33	5.67		commercial fungicide only	2015-05-05	24	30	29	20	85
commercial fungicide only	2015-05-19	1.73	6.2	7.93	5.73	9.8		commercial fungicide only	19/05/2015	26	93	119	86	147
commercial fungicide only	2015-06-02	15.73	25.33	31.6	9.67	18.27		commercial fungicide only	2015-02-06	236	380	474	145	274
commercial fungicide only	2015-06-16	7	16.8	24.6	11	9.8		commercial fungicide only	16/06/2015	105	252	369	165	147
commercial fungicide only	2015-06-30	4.73	0.93	1.13	0.47	0.4		commercial fungicide only	30/06/2015	71	14	17	7	6
commercial fungicide only	2015-07-14	0	0	0	0	0		commercial fungicide only	14/07/2015	0	0	0	0	0
commercial fungicide only	2015-07-28	0	0	0	0	0		commercial fungicide only	28/07/2015	0	0	0	0	0
commercial fungicide only	2015-08-11	0	0	0	0	0.87		commercial fungicide only	2015-11-08	0	0	0	0	13
0.017% silicon nutrient alone	2015-04-21	0	0.2	0	0.07	4.93		0.017% silicon nutrient alone	21/04/2015	0	3	0	1	74
0.017% silicon nutrient alone	2015-05-05	3.73	2.73	2.13	0	0		0.017% silicon nutrient alone	2015-05-05	56	41	32	0	0
0.017% silicon nutrient alone	2015-05-19	0.2	0.2	0.13	1.6	0		0.017% silicon nutrient alone	19/05/2015	3	3	2	24	0
0.017% silicon nutrient alone	2015-06-02	1	1.13	9.4	0.73	2.6		0.017% silicon nutrient alone	2015-02-06	15	17	141	11	39
0.017% silicon nutrient alone	2015-06-16	11.53	1.27	7	1.53	0.4		0.017% silicon nutrient alone	16/06/2015	173	19	105	23	6
0.017% silicon nutrient alone	2015-06-30	4.67	2.73	3	2.33	0.67		0.017% silicon nutrient alone	30/06/2015	70	41	45	35	10
0.017% silicon nutrient alone	2015-07-14	1.27	0.13	0.07	1	0.4		0.017% silicon nutrient alone	14/07/2015	19	2	1	15	6
0.017% silicon nutrient alone	2015-07-28	0	0	0	0	0		0.017% silicon nutrient alone	28/07/2015	0	0	0	0	0
0.017% silicon nutrient alone	2015-08-11	0	0	0	0	0		0.017% silicon nutrient alone	2015-11-08	0	0	0	0	0
0.017% silicon nutrient plus commercial fungicide	2015-04-21	0.07	1	3.07	0	7.87		0.017% silicon nutrient plus commercial fungicide	21/04/2015	1	15	46	0	118
0.017% silicon nutrient plus commercial fungicide	2015-05-05	2.2	0.13	0.87	0.8	5.6		0.017% silicon nutrient plus commercial fungicide	2015-05-05	33	2	13	12	84
0.017% silicon nutrient plus commercial fungicide	2015-05-19	2.07	1.67	11.67	0	0.4		0.017% silicon nutrient plus commercial fungicide	19/05/2015	31	25	175	0	6
0.017% silicon nutrient plus commercial fungicide	2015-06-02	12.53	2.27	6.87	15.93	5.4		0.017% silicon nutrient plus commercial fungicide	2015-02-06	188	34	103	239	81
0.017% silicon nutrient plus commercial fungicide	2015-06-16	0.2	0.93	6.73	2.73	2.27		0.017% silicon nutrient plus commercial fungicide	16/06/2015	3	14	101	41	34
0.017% silicon nutrient plus commercial fungicide	2015-06-30	0.07	0	0	2.73	0		0.017% silicon nutrient plus commercial fungicide	30/06/2015	1	0	0	0	0
0.017% silicon nutrient plus commercial fungicide	2015-07-14	0	0	0	0	0		0.017% silicon nutrient plus commercial fungicide	14/07/2015	0	0	0	0	0
0.017% silicon nutrient plus commercial fungicide	2015-07-28	0	0	0	0	0		0.017% silicon nutrient plus commercial fungicide	28/07/2015	0	0	0	0	0
0.017% silicon nutrient plus commercial fungicide	2015-08-11	0	0	0	0	0		0.017% silicon nutrient plus commercial fungicide	2015-11-08	0	0	0	0	0

## Sheet: Leaf Si content
Date	Monthly mean ( 3 replicates of 3 leaves per treatment) leaf Si content (ug/mg)				Standard Error of Mean
	Untreated control	Commercial fungicide only	0.017% Si alone	0.017% Si plus commercial fungicide	Untreated control	Commercial fungicide only	0.017% Si alone	0.017% Si plus commercial fungicide
08.04.2014	7.49	7.008	6.748	9.084	0.67	1.003	0.674	1.675
27.05.2014	19.057	21.245	36.484	27.177	3.024	1.681	6.052	3.425
24.06.2014	25.249	29.513	38.004	30.774	1.886	1.675	2.568	7.782
22.07.2014	30.922	31.033	36.224	32.702	2.329	4.012	1.772	3.149
19.08.2014	15.239	23.395	14.794	30.106	1.493	1.59	1.399	2.773
23.09.2014	20.318	30.18	28.772	31.182	3.713	0.706	1.156	2.221
Mean	19.712	23.729	26.837	26.837	1.342	1.351	1.923	1.897
21.04.2015	9.64	12.194	18.415	13.306	0.539	0.871	0.983	0.258
19.05.2015	17.014	12.977	17.179	25.418	2.95	0.71	0.817	1.051
16.06.2015	27.684	27.231	25.047	31.35	3.057	1.824	3.082	2.781
14.07.2015	24.265	32.71	23.976	25.913	2.015	2.185	1.7	2.675
11.08.2015	8.28	16.932	21.628	20.31	0.68	2.407	2.876	2.371
29.09.2015	41.402	24.265	26.901	35.429	5.985	1.211	3.12	4.72
Mean	21.381	21.051	22.191	25.288	1.98	1.226	1.018	1.441
